# Supplementary material for: A prediction model for metachronous colorectal cancer: development and validation
Source: J Natl Cancer Inst. 2025 Jul 16;117(10):2082–8. doi: 10.1093/jnci/djaf191 (PMC12505132; doi:10.1093/jnci/djaf191)
Supplement: djaf191_Supplementary_Data [file djaf191_supplementary_data.zip]

Archive with 1 entries (1 files):
- Clean_Supplementary Materials.pdf
